# Supplementary material for: Bio-Efficacy of Chrysoeriol7, a Natural Chemical and Repellent, against Brown Planthopper in Rice
Source: Int J Mol Sci. 2022 Jan 28;23(3):1540. doi: 10.3390/ijms23031540 (PMC8836193; doi:10.3390/ijms23031540)
Supplement: Supplementary file 1 [file ijms-23-01540-s001.zip]

Archive with 1 entries (1 files):
- ijms-1533026-supplementary.pdf
